# Supplementary material for: Science advocacy in political rhetoric and actions
Source: Environ Syst Decis. 2022 Aug 19;42(3):462–76. doi: 10.1007/s10669-022-09875-x (PMC9389511; doi:10.1007/s10669-022-09875-x)
Supplement: Supplementary file 1 — Supplementary file1 (TXT 36 KB) [file 10669_2022_9875_MOESM1_ESM.txt]

pid	year	date	name	count_of_all_words	count_of_keywords	energy	energy_pct_of_keywords	energy_pct_of_all_words	tax	tax_pct_of_keywords	tax_pct_of_all_words	defense	defense_pct_of_keywords	defense_pct_of_all_words	education	education_pct_of_keywords	education_pct_of_all_words	employment	employment_pct_of_keywords	employment_pct_of_all_words	research	research_pct_of_keywords	research_pct_of_all_words	shooting	shooting_pct_of_keywords	shooting_pct_of_all_words	space	space_pct_of_keywords	space_pct_of_all_words	nuclear	nuclear_pct_of_keywords	nuclear_pct_of_all_words	naturalResources	naturalResources_pct_of_keywords	naturalResources_pct_of_all_words	racism	racism_pct_of_keywords	racism_pct_of_all_words	crime	crime_pct_of_keywords	crime_pct_of_all_words	environment	environment_pct_of_keywords	environment_pct_of_all_words	religion	religion_pct_of_keywords	religion_pct_of_all_words	health	health_pct_of_keywords
12762	1947	January 6 1947	Harry S. Truman	6053	139	8	5.7554	0.13217	1	0.71942	0.016521	4	2.8777	0.066083	1	0.71942	0.016521	12	8.6331	0.19825	2	1.4388	0.033041	0	0	0	0	0	0	0	0	0	2	1.4388	0.033041	4	2.8777	0.066083	1	0.71942	0.016521	0	0	0	4	2.8777	0.066083	7	5.036
13005	1948	January 7 1948	Harry S. Truman	5107	142	4	2.8169	0.078324	18	12.676	0.35246	1	0.70423	0.019581	9	6.338	0.17623	8	5.6338	0.15665	0	0	0	0	0	0	0	0	0	0	0	0	2	1.4085	0.039162	2	1.4085	0.039162	0	0	0	0	0	0	9	6.338	0.17623	7	4.9296
13293	1949	January 5 1949	Harry S. Truman	3406	77	0	0	0	3	3.8961	0.08808	0	0	0	5	6.4935	0.1468	3	3.8961	0.08808	1	1.2987	0.02936	0	0	0	1	1.2987	0.02936	0	0	0	1	1.2987	0.02936	2	2.5974	0.05872	0	0	0	0	0	0	5	6.4935	0.1468	8	10.39
13567	1950	January 4 1950	Harry S. Truman	5134	101	4	3.9604	0.077912	2	1.9802	0.038956	4	3.9604	0.077912	4	3.9604	0.077912	5	4.9505	0.09739	1	0.9901	0.019478	0	0	0	0	0	0	0	0	0	5	4.9505	0.09739	1	0.9901	0.019478	0	0	0	0	0	0	3	2.9703	0.058434	6	5.9406
14017	1951	January 8 1951	Harry S. Truman	4004	87	1	1.1494	0.024975	1	1.1494	0.024975	25	28.736	0.62438	1	1.1494	0.024975	1	1.1494	0.024975	0	0	0	0	0	0	0	0	0	0	0	0	0	0	0	0	0	0	0	0	0	0	0	0	1	1.1494	0.024975	3	3.4483
14418	1952	January 9 1952	Harry S. Truman	5365	110	1	0.90909	0.018639	5	4.5455	0.093197	28	25.455	0.5219	2	1.8182	0.037279	2	1.8182	0.037279	2	1.8182	0.037279	0	0	0	0	0	0	0	0	0	1	0.90909	0.018639	1	0.90909	0.018639	0	0	0	0	0	0	5	4.5455	0.093197	7	6.3636
9829	1953	February 2 1953	Dwight D. Eisenhower	6976	142	0	0	0	10	7.0423	0.14335	21	14.789	0.30103	1	0.70423	0.014335	11	7.7465	0.15768	1	0.70423	0.014335	0	0	0	0	0	0	0	0	0	1	0.70423	0.014335	2	1.4085	0.02867	0	0	0	1	0.70423	0.014335	4	2.8169	0.057339	4	2.8169
10096	1954	January 7 1954	Dwight D. Eisenhower	6011	143	2	1.3986	0.033272	25	17.483	0.4159	17	11.888	0.28281	5	3.4965	0.083181	8	5.5944	0.13309	2	1.3986	0.033272	0	0	0	0	0	0	2	1.3986	0.033272	1	0.6993	0.016636	0	0	0	0	0	0	0	0	0	0	0	0	5	3.4965
10416	1955	January 6 1955	Dwight D. Eisenhower	7262	181	2	1.105	0.027541	9	4.9724	0.12393	15	8.2873	0.20655	4	2.2099	0.055081	13	7.1823	0.17901	1	0.55249	0.01377	0	0	0	0	0	0	3	1.6575	0.041311	0	0	0	0	0	0	1	0.55249	0.01377	1	0.55249	0.01377	11	6.0773	0.15147	14	7.7348
10704	1956	January 5 1956	Dwight D. Eisenhower	1084	26	0	0	0	3	11.538	0.27675	2	7.6923	0.1845	0	0	0	0	0	0	2	7.6923	0.1845	1	3.8462	0.092251	0	0	0	0	0	0	0	0	0	0	0	0	0	0	0	0	0	0	0	0	0	1	3.8462
11029	1957	January 10 1957	Dwight D. Eisenhower	4146	89	3	3.3708	0.072359	1	1.1236	0.02412	4	4.4944	0.096479	2	2.2472	0.048239	0	0	0	2	2.2472	0.048239	0	0	0	1	1.1236	0.02412	1	1.1236	0.02412	3	3.3708	0.072359	5	5.618	0.1206	1	1.1236	0.02412	0	0	0	0	0	0	3	3.3708
11162	1958	January 9 1958	Dwight D. Eisenhower	4925	156	2	1.2821	0.040609	1	0.64103	0.020305	18	11.538	0.36548	11	7.0513	0.22335	2	1.2821	0.040609	9	5.7692	0.18274	0	0	0	0	0	0	2	1.2821	0.040609	0	0	0	0	0	0	0	0	0	0	0	0	1	0.64103	0.020305	2	1.2821
11685	1959	January 9 1959	Dwight D. Eisenhower	4978	101	1	0.9901	0.020088	5	4.9505	0.10044	10	9.901	0.20088	4	3.9604	0.080354	2	1.9802	0.040177	1	0.9901	0.020088	0	0	0	1	0.9901	0.020088	0	0	0	0	0	0	1	0.9901	0.020088	0	0	0	1	0.9901	0.020088	2	1.9802	0.040177	5	4.9505
12061	1960	January 7 1960	Dwight D. Eisenhower	5656	106	0	0	0	7	6.6038	0.12376	10	9.434	0.1768	5	4.717	0.088402	1	0.9434	0.01768	2	1.8868	0.035361	0	0	0	8	7.5472	0.14144	5	4.717	0.088402	0	0	0	2	1.8868	0.035361	1	0.9434	0.01768	1	0.9434	0.01768	6	5.6604	0.10608	3	2.8302
8045	1961	January 30 1961	John F. Kennedy	5261	103	1	0.97087	0.019008	5	4.8544	0.095039	9	8.7379	0.17107	4	3.8835	0.076031	8	7.767	0.15206	3	2.9126	0.057023	0	0	0	2	1.9417	0.038016	3	2.9126	0.057023	1	0.97087	0.019008	0	0	0	1	0.97087	0.019008	1	0.97087	0.019008	2	1.9417	0.038016	3	2.9126
9082	1962	January 11 1962	John F. Kennedy	6576	144	2	1.3889	0.030414	10	6.9444	0.15207	10	6.9444	0.15207	10	6.9444	0.15207	10	6.9444	0.15207	1	0.69444	0.015207	0	0	0	4	2.7778	0.060827	6	4.1667	0.091241	1	0.69444	0.015207	1	0.69444	0.015207	3	2.0833	0.04562	0	0	0	4	2.7778	0.060827	10	6.9444
9138	1963	January 14 1963	John F. Kennedy	5398	122	1	0.81967	0.018525	21	17.213	0.38903	18	14.754	0.33346	0	0	0	5	4.0984	0.092627	1	0.81967	0.018525	0	0	0	4	3.2787	0.074102	13	10.656	0.24083	0	0	0	0	0	0	1	0.81967	0.018525	0	0	0	2	1.6393	0.037051	5	4.0984
26787	1964	January 8 1964	Lyndon B. Johnson	3222	78	0	0	0	10	12.821	0.31037	4	5.1282	0.12415	4	5.1282	0.12415	15	19.231	0.46555	0	0	0	0	0	0	1	1.2821	0.031037	1	1.2821	0.031037	0	0	0	1	1.2821	0.031037	0	0	0	0	0	0	8	10.256	0.24829	3	3.8462
26907	1965	January 4 1965	Lyndon B. Johnson	4437	60	1	1.6667	0.022538	2	3.3333	0.045076	2	3.3333	0.045076	4	6.6667	0.090151	2	3.3333	0.045076	2	3.3333	0.045076	0	0	0	1	1.6667	0.022538	0	0	0	0	0	0	1	1.6667	0.022538	4	6.6667	0.090151	0	0	0	5	8.3333	0.11269	6	10
28015	1966	January 12 1966	Lyndon B. Johnson	5571	80	1	1.25	0.01795	10	12.5	0.1795	7	8.75	0.12565	5	6.25	0.08975	1	1.25	0.01795	1	1.25	0.01795	0	0	0	0	0	0	1	1.25	0.01795	0	0	0	2	2.5	0.0359	5	6.25	0.08975	0	0	0	1	1.25	0.01795	5	6.25
28338	1967	January 10 1967	Lyndon B. Johnson	7207	100	1	1	0.013875	14	14	0.19426	3	3	0.041626	3	3	0.041626	2	2	0.027751	0	0	0	0	0	0	2	2	0.027751	4	4	0.055502	0	0	0	1	1	0.013875	11	11	0.15263	0	0	0	2	2	0.027751	0	0
28738	1968	January 17 1968	Lyndon B. Johnson	4938	79	1	1.2658	0.020251	10	12.658	0.20251	1	1.2658	0.020251	3	3.7975	0.060753	5	6.3291	0.10126	0	0	0	0	0	0	2	2.5316	0.040502	2	2.5316	0.040502	0	0	0	1	1.2658	0.020251	7	8.8608	0.14176	0	0	0	2	2.5316	0.040502	4	5.0633
29333	1969	January 14 1969	Lyndon B. Johnson	4141	42	0	0	0	5	11.905	0.12074	0	0	0	3	7.1429	0.072446	4	9.5238	0.096595	0	0	0	0	0	0	1	2.381	0.024149	2	4.7619	0.048298	0	0	0	2	4.7619	0.048298	4	9.5238	0.096595	1	2.381	0.024149	2	4.7619	0.048298	2	4.7619
2921	1970	January 22 1970	Richard Nixon	4477	72	0	0	0	1	1.3889	0.022336	5	6.9444	0.11168	2	2.7778	0.044673	1	1.3889	0.022336	1	1.3889	0.022336	0	0	0	2	2.7778	0.044673	0	0	0	0	0	0	0	0	0	11	15.278	0.2457	4	5.5556	0.089346	2	2.7778	0.044673	3	4.1667
3110	1971	January 22 1971	Richard Nixon	4525	56	1	1.7857	0.022099	4	7.1429	0.088398	2	3.5714	0.044199	1	1.7857	0.022099	10	17.857	0.22099	0	0	0	0	0	0	0	0	0	0	0	0	2	3.5714	0.044199	0	0	0	1	1.7857	0.022099	3	5.3571	0.066298	2	3.5714	0.044199	5	8.9286
3396	1972	January 20 1972	Richard Nixon	3990	78	0	0	0	10	12.821	0.25063	9	11.538	0.22556	3	3.8462	0.075188	6	7.6923	0.15038	4	5.1282	0.10025	0	0	0	0	0	0	1	1.2821	0.025063	0	0	0	0	0	0	4	5.1282	0.10025	3	3.8462	0.075188	3	3.8462	0.075188	4	5.1282
3996	1973	February 2 1973	Richard Nixon	1671	31	0	0	0	9	29.032	0.5386	2	6.4516	0.11969	1	3.2258	0.059844	0	0	0	0	0	0	0	0	0	0	0	0	0	0	0	3	9.6774	0.17953	0	0	0	1	3.2258	0.059844	1	3.2258	0.059844	1	3.2258	0.059844	1	3.2258
4327	1974	January 30 1974	Richard Nixon	5192	85	17	20	0.32743	6	7.0588	0.11556	5	5.8824	0.096302	5	5.8824	0.096302	0	0	0	1	1.1765	0.01926	0	0	0	0	0	0	1	1.1765	0.01926	0	0	0	0	0	0	5	5.8824	0.096302	3	3.5294	0.057781	1	1.1765	0.01926	8	9.4118
4938	1975	January 15 1975	Gerald R. Ford	4139	120	25	20.833	0.60401	29	24.167	0.70065	1	0.83333	0.02416	0	0	0	2	1.6667	0.048321	1	0.83333	0.02416	0	0	0	0	0	0	6	5	0.14496	0	0	0	0	0	0	0	0	0	4	3.3333	0.096642	0	0	0	1	0.83333
5677	1976	January 19 1976	Gerald R. Ford	4983	156	9	5.7692	0.18061	19	12.179	0.3813	6	3.8462	0.12041	2	1.2821	0.040136	9	5.7692	0.18061	0	0	0	0	0	0	0	0	0	3	1.9231	0.060205	0	0	0	0	0	0	18	11.538	0.36123	0	0	0	2	1.2821	0.040136	13	8.3333
5555	1977	January 12 1977	Gerald R. Ford	4726	112	20	17.857	0.42319	7	6.25	0.14812	15	13.393	0.31739	0	0	0	2	1.7857	0.042319	1	0.89286	0.02116	0	0	0	0	0	0	7	6.25	0.14812	0	0	0	0	0	0	4	3.5714	0.084638	1	0.89286	0.02116	6	5.3571	0.12696	0	0
30856	1978	January 19 1978	Jimmy Carter	4590	140	10	7.1429	0.21786	18	12.857	0.39216	2	1.4286	0.043573	3	2.1429	0.065359	10	7.1429	0.21786	0	0	0	0	0	0	0	0	0	7	5	0.15251	0	0	0	0	0	0	0	0	0	0	0	0	4	2.8571	0.087146	4	2.8571
32657	1979	January 23 1979	Jimmy Carter	3278	87	1	1.1494	0.030506	1	1.1494	0.030506	6	6.8966	0.18304	1	1.1494	0.030506	3	3.4483	0.091519	0	0	0	0	0	0	0	0	0	13	14.943	0.39658	2	2.2989	0.061013	2	2.2989	0.061013	0	0	0	0	0	0	5	5.7471	0.15253	4	4.5977
33079	1980	January 23 1980	Jimmy Carter	3470	78	9	11.538	0.25937	0	0	0	8	10.256	0.23055	1	1.2821	0.028818	0	0	0	0	0	0	0	0	0	0	0	0	6	7.6923	0.17291	0	0	0	0	0	0	0	0	0	1	1.2821	0.028818	1	1.2821	0.028818	1	1.2821
43425	1981	February 18 1981	Ronald Reagan	4463	129	2	1.5504	0.044813	36	27.907	0.80663	6	4.6512	0.13444	3	2.3256	0.067219	5	3.876	0.11203	2	1.5504	0.044813	0	0	0	2	1.5504	0.044813	1	0.77519	0.022406	1	0.77519	0.022406	0	0	0	0	0	0	1	0.77519	0.022406	0	0	0	2	1.5504
42687	1982	January 26 1982	Ronald Reagan	5190	124	3	2.4194	0.057803	29	23.387	0.55877	4	3.2258	0.077071	3	2.4194	0.057803	11	8.871	0.21195	1	0.80645	0.019268	0	0	0	0	0	0	1	0.80645	0.019268	0	0	0	1	0.80645	0.019268	3	2.4194	0.057803	0	0	0	7	5.6452	0.13487	3	2.4194
41698	1983	January 25 1983	Ronald Reagan	5566	137	0	0	0	14	10.219	0.25153	8	5.8394	0.14373	8	5.8394	0.14373	14	10.219	0.25153	2	1.4599	0.035932	0	0	0	0	0	0	1	0.72993	0.017966	0	0	0	1	0.72993	0.017966	4	2.9197	0.071865	0	0	0	3	2.1898	0.053899	4	2.9197
40205	1984	January 25 1984	Ronald Reagan	4963	133	1	0.75188	0.020149	21	15.789	0.42313	8	6.015	0.16119	6	4.5113	0.12089	1	0.75188	0.020149	2	1.5038	0.040298	0	0	0	12	9.0226	0.24179	3	2.2556	0.060447	1	0.75188	0.020149	0	0	0	4	3.0075	0.080596	2	1.5038	0.040298	19	14.286	0.38283	1	0.75188
38069	1985	February 6 1985	Ronald Reagan	4232	133	2	1.5038	0.047259	23	17.293	0.54348	16	12.03	0.37807	2	1.5038	0.047259	3	2.2556	0.070888	4	3.0075	0.094518	0	0	0	6	4.5113	0.14178	5	3.7594	0.11815	1	0.75188	0.023629	1	0.75188	0.023629	5	3.7594	0.11815	1	0.75188	0.023629	9	6.7669	0.21267	3	2.2556
36646	1986	February 4 1986	Ronald Reagan	3483	68	0	0	0	11	16.176	0.31582	7	10.294	0.20098	3	4.4118	0.086133	1	1.4706	0.028711	1	1.4706	0.028711	0	0	0	3	4.4118	0.086133	3	4.4118	0.086133	0	0	0	0	0	0	2	2.9412	0.057422	0	0	0	10	14.706	0.28711	1	1.4706
34430	1987	January 27 1987	Ronald Reagan	3778	44	1	2.2727	0.026469	3	6.8182	0.079407	7	15.909	0.18528	1	2.2727	0.026469	2	4.5455	0.052938	1	2.2727	0.026469	0	0	0	0	0	0	0	0	0	0	0	0	0	0	0	0	0	0	1	2.2727	0.026469	6	13.636	0.15881	1	2.2727
36035	1988	January 25 1988	Ronald Reagan	4873	70	0	0	0	1	1.4286	0.020521	11	15.714	0.22573	3	4.2857	0.061564	2	2.8571	0.041042	2	2.8571	0.041042	0	0	0	0	0	0	7	10	0.14365	0	0	0	0	0	0	0	0	0	0	0	0	5	7.1429	0.10261	1	1.4286
16660	1989	February 9 1989	George Bush	4808	100	4	4	0.083195	9	9	0.18719	7	7	0.14559	7	7	0.14559	1	1	0.020799	3	3	0.062396	0	0	0	6	6	0.12479	3	3	0.062396	0	0	0	0	0	0	2	2	0.041597	5	5	0.10399	4	4	0.083195	2	2
18095	1990	January 31 1990	George Bush	3775	56	1	1.7857	0.02649	2	3.5714	0.05298	4	7.1429	0.10596	6	10.714	0.15894	0	0	0	2	3.5714	0.05298	0	0	0	1	1.7857	0.02649	0	0	0	0	0	0	1	1.7857	0.02649	1	1.7857	0.02649	7	12.5	0.18543	6	10.714	0.15894	4	7.1429
19253	1991	January 29 1991	George Bush	3946	68	2	2.9412	0.050684	3	4.4118	0.076026	4	5.8824	0.10137	3	4.4118	0.076026	1	1.4706	0.025342	1	1.4706	0.025342	0	0	0	1	1.4706	0.025342	0	0	0	0	0	0	2	2.9412	0.050684	4	5.8824	0.10137	2	2.9412	0.050684	1	1.4706	0.025342	2	2.9412
20544	1992	January 28 1992	George Bush	5091	104	1	0.96154	0.019643	20	19.231	0.39285	5	4.8077	0.098213	3	2.8846	0.058928	3	2.8846	0.058928	2	1.9231	0.039285	0	0	0	0	0	0	4	3.8462	0.07857	0	0	0	0	0	0	5	4.8077	0.098213	0	0	0	5	4.8077	0.098213	13	12.5
47232	1993	February 17 1993	William J. Clinton	7009	179	8	4.4693	0.11414	33	18.436	0.47082	5	2.7933	0.071337	8	4.4693	0.11414	4	2.2346	0.057069	1	0.55866	0.014267	1	0.55866	0.014267	2	1.1173	0.028535	1	0.55866	0.014267	0	0	0	0	0	0	4	2.2346	0.057069	5	2.7933	0.071337	2	1.1173	0.028535	21	11.732
50409	1994	January 25 1994	William J. Clinton	7384	202	0	0	0	13	6.4356	0.17606	8	3.9604	0.10834	5	2.4752	0.067714	12	5.9406	0.16251	4	1.9802	0.054171	0	0	0	2	0.9901	0.027086	4	1.9802	0.054171	0	0	0	1	0.49505	0.013543	24	11.881	0.32503	4	1.9802	0.054171	2	0.9901	0.027086	41	20.297
51634	1995	January 24 1995	William J. Clinton	9183	141	0	0	0	19	13.475	0.2069	1	0.70922	0.01089	10	7.0922	0.1089	3	2.1277	0.032669	0	0	0	0	0	0	1	0.70922	0.01089	5	3.5461	0.054448	0	0	0	0	0	0	13	9.2199	0.14157	0	0	0	5	3.5461	0.054448	11	7.8014
53091	1996	January 23 1996	William J. Clinton	6340	136	1	0.73529	0.015773	11	8.0882	0.1735	0	0	0	9	6.6176	0.14196	9	6.6176	0.14196	0	0	0	0	0	0	0	0	0	6	4.4118	0.094637	0	0	0	0	0	0	18	13.235	0.28391	9	6.6176	0.14196	5	3.6765	0.078864	9	6.6176
53358	1997	February 4 1997	William J. Clinton	6760	134	1	0.74627	0.014793	10	7.4627	0.14793	0	0	0	15	11.194	0.22189	2	1.4925	0.029586	1	0.74627	0.014793	0	0	0	1	0.74627	0.014793	5	3.7313	0.073964	0	0	0	0	0	0	4	2.9851	0.059172	6	4.4776	0.088757	4	2.9851	0.059172	10	7.4627
56280	1998	January 27 1998	William J. Clinton	7286	137	3	2.1898	0.041175	16	11.679	0.2196	0	0	0	9	6.5693	0.12352	3	2.1898	0.041175	2	1.4599	0.02745	0	0	0	4	2.9197	0.0549	4	2.9197	0.0549	0	0	0	0	0	0	7	5.1095	0.096075	7	5.1095	0.096075	3	2.1898	0.041175	7	5.1095
57577	1999	January 19 1999	William J. Clinton	7478	144	1	0.69444	0.013373	11	7.6389	0.1471	5	3.4722	0.066863	4	2.7778	0.05349	3	2.0833	0.040118	3	2.0833	0.040118	0	0	0	3	2.0833	0.040118	5	3.4722	0.066863	0	0	0	0	0	0	8	5.5556	0.10698	3	2.0833	0.040118	1	0.69444	0.013373	9	6.25
58708	2000	January 27 2000	William J. Clinton	9065	208	3	1.4423	0.033094	19	9.1346	0.2096	6	2.8846	0.066189	8	3.8462	0.088252	7	3.3654	0.07722	10	4.8077	0.11031	1	0.48077	0.011031	0	0	0	4	1.9231	0.044126	0	0	0	1	0.48077	0.011031	10	4.8077	0.11031	6	2.8846	0.066189	6	2.8846	0.066189	16	7.6923
29643	2001	February 27 2001	George W. Bush	4368	125	13	10.4	0.29762	30	24	0.68681	8	6.4	0.18315	7	5.6	0.16026	1	0.8	0.022894	2	1.6	0.045788	0	0	0	0	0	0	1	0.8	0.022894	0	0	0	1	0.8	0.022894	0	0	0	3	2.4	0.068681	6	4.8	0.13736	13	10.4
29644	2002	January 29 2002	George W. Bush	3828	128	3	2.3438	0.07837	7	5.4688	0.18286	4	3.125	0.10449	2	1.5625	0.052247	4	3.125	0.10449	1	0.78125	0.026123	0	0	0	0	0	0	3	2.3438	0.07837	0	0	0	0	0	0	0	0	0	1	0.78125	0.026123	3	2.3438	0.07837	5	3.9062
29645	2003	January 28 2003	George W. Bush	5392	151	8	5.298	0.14837	13	8.6093	0.2411	7	4.6358	0.12982	2	1.3245	0.037092	4	2.649	0.074184	2	1.3245	0.037092	0	0	0	0	0	0	12	7.947	0.22255	0	0	0	0	0	0	1	0.66225	0.018546	4	2.649	0.074184	7	4.6358	0.12982	9	5.9603
29646	2004	January 20 2004	George W. Bush	5172	155	2	1.2903	0.03867	21	13.548	0.40603	8	5.1613	0.15468	2	1.2903	0.03867	3	1.9355	0.058005	0	0	0	0	0	0	0	0	0	4	2.5806	0.07734	0	0	0	0	0	0	3	1.9355	0.058005	0	0	0	9	5.8065	0.17401	18	11.613
58746	2005	February 2 2005	George W. Bush	5050	141	4	2.8369	0.079208	11	7.8014	0.21782	6	4.2553	0.11881	1	0.70922	0.019802	2	1.4184	0.039604	4	2.8369	0.079208	0	0	0	0	0	0	3	2.1277	0.059406	0	0	0	0	0	0	2	1.4184	0.039604	1	0.70922	0.019802	4	2.8369	0.079208	10	7.0922
65090	2006	January 31 2006	George W. Bush	5294	140	8	5.7143	0.15111	10	7.1429	0.18889	1	0.71429	0.018889	2	1.4286	0.037779	1	0.71429	0.018889	7	5	0.13223	0	0	0	0	0	0	3	2.1429	0.056668	0	0	0	0	0	0	4	2.8571	0.075557	1	0.71429	0.018889	6	4.2857	0.11334	7	5
24446	2007	January 23 2007	George W. Bush	5568	121	3	2.4793	0.053879	9	7.438	0.16164	2	1.6529	0.03592	0	0	0	3	2.4793	0.053879	1	0.82645	0.01796	0	0	0	1	0.82645	0.01796	3	2.4793	0.053879	0	0	0	0	0	0	1	0.82645	0.01796	3	2.4793	0.053879	6	4.9587	0.10776	18	14.876
76301	2008	January 28 2008	George W. Bush	5715	132	5	3.7879	0.087489	16	12.121	0.27997	3	2.2727	0.052493	4	3.0303	0.069991	1	0.75758	0.017498	5	3.7879	0.087489	0	0	0	0	0	0	4	3.0303	0.069991	0	0	0	0	0	0	0	0	0	1	0.75758	0.017498	5	3.7879	0.087489	7	5.303
85753	2009	February 24 2009	Barack Obama	6074	156	14	8.9744	0.23049	16	10.256	0.26342	2	1.2821	0.032927	14	8.9744	0.23049	1	0.64103	0.016464	1	0.64103	0.016464	0	0	0	0	0	0	1	0.64103	0.016464	0	0	0	0	0	0	0	0	0	0	0	0	2	1.2821	0.032927	23	14.744
87433	2010	January 27 2010	Barack Obama	7241	181	15	8.2873	0.20715	23	12.707	0.31764	2	1.105	0.02762	5	2.7624	0.069051	7	3.8674	0.096672	1	0.55249	0.01381	0	0	0	0	0	0	5	2.7624	0.069051	0	0	0	0	0	0	1	0.55249	0.01381	0	0	0	4	2.2099	0.055241	14	7.7348
88928	2011	January 25 2011	Barack Obama	6886	155	9	5.8065	0.1307	14	9.0323	0.20331	3	1.9355	0.043567	11	7.0968	0.15974	4	2.5806	0.058089	9	5.8065	0.1307	0	0	0	4	2.5806	0.058089	5	3.2258	0.072611	0	0	0	0	0	0	0	0	0	0	0	0	6	3.871	0.087133	7	4.5161
99000	2012	January 24 2012	Barack Obama	7035	189	23	12.169	0.32694	34	17.989	0.4833	7	3.7037	0.099502	8	4.2328	0.11372	2	1.0582	0.028429	4	2.1164	0.056859	0	0	0	0	0	0	3	1.5873	0.042644	0	0	0	0	0	0	1	0.5291	0.014215	1	0.5291	0.014215	2	1.0582	0.028429	5	2.6455
102826	2013	February 12 2013	Barack Obama	6786	193	18	9.3264	0.26525	17	8.8083	0.25052	6	3.1088	0.088417	15	7.772	0.22104	3	1.5544	0.044209	4	2.0725	0.058945	0	0	0	1	0.51813	0.014736	3	1.5544	0.044209	0	0	0	0	0	0	3	1.5544	0.044209	0	0	0	6	3.1088	0.088417	5	2.5907
104596	2014	January 28 2014	Barack Obama	6992	180	8	4.4444	0.11442	10	5.5556	0.14302	3	1.6667	0.042906	8	4.4444	0.11442	17	9.4444	0.24314	4	2.2222	0.057208	0	0	0	0	0	0	5	2.7778	0.07151	0	0	0	0	0	0	0	0	0	1	0.55556	0.014302	7	3.8889	0.10011	8	4.4444
108031	2015	January 20 2015	Barack Obama	6740	142	2	1.4085	0.029674	7	4.9296	0.10386	3	2.1127	0.04451	4	2.8169	0.059347	5	3.5211	0.074184	2	1.4085	0.029674	0	0	0	2	1.4085	0.029674	5	3.5211	0.074184	0	0	0	0	0	0	2	1.4085	0.029674	0	0	0	3	2.1127	0.04451	8	5.6338
111174	2016	January 12 2016	Barack Obama	6015	125	7	5.6	0.11638	5	4	0.083126	1	0.8	0.016625	4	3.2	0.0665	4	3.2	0.0665	2	1.6	0.03325	0	0	0	2	1.6	0.03325	2	1.6	0.03325	0	0	0	1	0.8	0.016625	1	0.8	0.016625	2	1.6	0.03325	5	4	0.083126	5	4
123408	2017	February 28 2017	Donald J. Trump	4987	89	0	0	0	12	13.483	0.24063	7	7.8652	0.14036	2	2.2472	0.040104	1	1.1236	0.020052	0	0	0	1	1.1236	0.020052	0	0	0	0	0	0	0	0	0	2	2.2472	0.040104	6	6.7416	0.12031	1	1.1236	0.020052	5	5.618	0.10026	9	10.112
address-before-joint-session-the-congress-the-state-the-union-25	2018	January 30 2018	Donald J. Trump	5892	99	2	2.0202	0.033944	16	16.162	0.27155	9	9.0909	0.15275	2	2.0202	0.033944	6	6.0606	0.10183	0	0	0	1	1.0101	0.016972	0	0	0	6	6.0606	0.10183	0	0	0	0	0	0	6	6.0606	0.10183	0	0	0	7	7.0707	0.11881	2	2.0202
address-before-joint-session-the-congress-the-state-the-union-26	2019	February 05 2019	Donald J. Trump	5741	93	2	2.1505	0.034837	5	5.3763	0.087093	7	7.5269	0.12193	0	0	0	3	3.2258	0.052256	1	1.0753	0.017419	1	1.0753	0.017419	2	2.1505	0.034837	4	4.3011	0.069674	0	0	0	1	1.0753	0.017419	7	7.5269	0.12193	0	0	0	7	7.5269	0.12193	2	2.1505
address-before-joint-session-the-congress-the-state-the-union-27	2020	February 04 2020	Donald J. Trump	6417	121	3	2.4793	0.046751	7	5.7851	0.10909	5	4.1322	0.077918	4	3.3058	0.062334	9	7.438	0.14025	1	0.82645	0.015584	0	0	0	4	3.3058	0.062334	1	0.82645	0.015584	0	0	0	1	0.82645	0.015584	11	9.0909	0.17142	2	1.6529	0.031167	16	13.223	0.24934	15	12.397
[truncated: 46 more columns]
