# Supplementary material for: Science advocacy in political rhetoric and actions
Source: Environ Syst Decis. 2022 Aug 19;42(3):462–76. doi: 10.1007/s10669-022-09875-x (PMC9389511; doi:10.1007/s10669-022-09875-x)
Supplement: Supplementary file 2 — Supplementary file2 (TXT 40 KB) [file 10669_2022_9875_MOESM2_ESM.txt]

pid	year	date	name	count_of_all_words	count_of_keywords	energy	energy_pct_of_keywords	energy_pct_of_all_words	tax	tax_pct_of_keywords	tax_pct_of_all_words	defense	defense_pct_of_keywords	defense_pct_of_all_words	shooting	shooting_pct_of_keywords	shooting_pct_of_all_words	employment	employment_pct_of_keywords	employment_pct_of_all_words	education	education_pct_of_keywords	education_pct_of_all_words	space	space_pct_of_keywords	space_pct_of_all_words	nuclear	nuclear_pct_of_keywords	nuclear_pct_of_all_words	housing	housing_pct_of_keywords	housing_pct_of_all_words	racism	racism_pct_of_keywords	racism_pct_of_all_words	research	research_pct_of_keywords	research_pct_of_all_words	environment	environment_pct_of_keywords	environment_pct_of_all_words	religion	religion_pct_of_keywords	religion_pct_of_all_words	health	health_pct_of_keywords	health_pct_of_all_words	terror	terror_pct_of_keywords
12861	1947	January 10 1947	Harry S. Truman	19831	491	11	2.2403	0.055469	54	10.998	0.2723	23	4.6843	0.11598	0	0	0	57	11.609	0.28743	37	7.5356	0.18658	0	0	0	0	0	0	51	10.387	0.25717	0	0	0	26	5.2953	0.13111	0	0	0	0	0	0	21	4.277	0.10589	0	0
13127	1948	January 12 1948	Harry S. Truman	18529	477	10	2.0964	0.053969	51	10.692	0.27524	35	7.3375	0.18889	0	0	0	44	9.2243	0.23747	26	5.4507	0.14032	0	0	0	0	0	0	68	14.256	0.36699	0	0	0	33	6.9182	0.1781	0	0	0	1	0.20964	0.0053969	27	5.6604	0.14572	0	0
13434	1949	January 10 1949	Harry S. Truman	24836	669	14	2.0927	0.05637	55	8.2212	0.22145	49	7.3244	0.19729	0	0	0	83	12.407	0.33419	36	5.3812	0.14495	0	0	0	1	0.14948	0.0040264	95	14.2	0.38251	0	0	0	34	5.0822	0.1369	1	0.14948	0.0040264	0	0	0	38	5.6801	0.153	0	0
13765	1950	January 9 1950	Harry S. Truman	31064	790	15	1.8987	0.048287	77	9.7468	0.24788	70	8.8608	0.22534	0	0	0	91	11.519	0.29294	59	7.4684	0.18993	0	0	0	2	0.25316	0.0064383	84	10.633	0.27041	6	0.75949	0.019315	44	5.5696	0.14164	1	0.12658	0.0032192	0	0	0	44	5.5696	0.14164	0	0
13810	1951	January 15 1951	Harry S. Truman	22693	724	11	1.5193	0.048473	48	6.6298	0.21152	154	21.271	0.67862	0	0	0	66	9.116	0.29084	38	5.2486	0.16745	1	0.13812	0.0044066	1	0.13812	0.0044066	69	9.5304	0.30406	0	0	0	26	3.5912	0.11457	0	0	0	3	0.41436	0.01322	23	3.1768	0.10135	0	0
14172	1952	January 21 1952	Harry S. Truman	29935	875	12	1.3714	0.040087	56	6.4	0.18707	182	20.8	0.60798	0	0	0	92	10.514	0.30733	45	5.1429	0.15033	3	0.34286	0.010022	1	0.11429	0.0033406	89	10.171	0.29731	0	0	0	34	3.8857	0.11358	0	0	0	0	0	0	29	3.3143	0.096877	0	0
14380	1953	January 9 1953	Harry S. Truman	19394	504	8	1.5873	0.04125	38	7.5397	0.19594	81	16.071	0.41765	0	0	0	41	8.1349	0.21141	19	3.7698	0.097968	1	0.19841	0.0051562	2	0.39683	0.010312	46	9.127	0.23719	0	0	0	35	6.9444	0.18047	0	0	0	0	0	0	22	4.3651	0.11344	0	0
9919	1954	January 21 1954	Dwight D. Eisenhower	39142	1010	30	2.9703	0.076644	219	21.683	0.5595	91	9.0099	0.23249	0	0	0	85	8.4158	0.21716	50	4.9505	0.12774	1	0.09901	0.0025548	2	0.19802	0.0051096	70	6.9307	0.17884	0	0	0	51	5.0495	0.13029	2	0.19802	0.0051096	0	0	0	35	3.4653	0.089418	0	0
10310	1955	January 17 1955	Dwight D. Eisenhower	30225	752	18	2.3936	0.059553	59	7.8457	0.1952	107	14.229	0.35401	0	0	0	69	9.1755	0.22829	31	4.1223	0.10256	3	0.39894	0.0099256	9	1.1968	0.029777	43	5.7181	0.14227	0	0	0	42	5.5851	0.13896	2	0.26596	0.006617	3	0.39894	0.0099256	42	5.5851	0.13896	0	0
10505	1956	January 16 1956	Dwight D. Eisenhower	24786	600	21	3.5	0.084725	43	7.1667	0.17349	68	11.333	0.27435	0	0	0	56	9.3333	0.22593	26	4.3333	0.1049	0	0	0	18	3	0.072622	45	7.5	0.18155	0	0	0	48	8	0.19366	1	0.16667	0.0040345	1	0.16667	0.0040345	30	5	0.12104	0	0
10834	1957	January 16 1957	Dwight D. Eisenhower	6418	136	6	4.4118	0.093487	24	17.647	0.37395	14	10.294	0.21814	0	0	0	9	6.6176	0.14023	2	1.4706	0.031162	0	0	0	3	2.2059	0.046744	3	2.2059	0.046744	0	0	0	4	2.9412	0.062325	0	0	0	0	0	0	5	3.6765	0.077906	0	0
11323	1958	January 13 1958	Dwight D. Eisenhower	1986	75	2	2.6667	0.1007	3	4	0.15106	21	28	1.0574	0	0	0	0	0	0	4	5.3333	0.20141	0	0	0	2	2.6667	0.1007	0	0	0	0	0	0	6	8	0.30211	0	0	0	0	0	0	0	0	0	0	0
11379	1959	January 19 1959	Dwight D. Eisenhower	26752	710	19	2.6761	0.071023	71	10	0.2654	93	13.099	0.34764	0	0	0	40	5.6338	0.14952	28	3.9437	0.10467	17	2.3944	0.063547	23	3.2394	0.085975	64	9.0141	0.23923	0	0	0	48	6.7606	0.17943	1	0.14085	0.003738	0	0	0	30	4.2254	0.11214	0	0
11763	1960	January 18 1960	Dwight D. Eisenhower	26993	700	16	2.2857	0.059275	60	8.5714	0.22228	61	8.7143	0.22598	0	0	0	47	6.7143	0.17412	42	6	0.1556	33	4.7143	0.12225	29	4.1429	0.10744	40	5.7143	0.14819	2	0.28571	0.0074093	50	7.1429	0.18523	3	0.42857	0.011114	1	0.14286	0.0037047	40	5.7143	0.14819	0	0
12078	1961	January 16 1961	Dwight D. Eisenhower	34867	842	16	1.9002	0.045889	78	9.2637	0.22371	79	9.3824	0.22658	0	0	0	68	8.076	0.19503	44	5.2257	0.12619	35	4.1568	0.10038	26	3.0879	0.074569	49	5.8195	0.14053	4	0.47506	0.011472	59	7.0071	0.16921	3	0.35629	0.0086041	3	0.35629	0.0086041	40	4.7506	0.11472	0	0
8588	1962	January 18 1962	John F. Kennedy	7475	250	0	0	0	50	20	0.6689	23	9.2	0.30769	0	0	0	23	9.2	0.30769	15	6	0.20067	16	6.4	0.21405	5	2	0.06689	8	3.2	0.10702	0	0	0	15	6	0.20067	1	0.4	0.013378	0	0	0	8	3.2	0.10702	0	0
9241	1963	January 17 1963	John F. Kennedy	9713	320	3	0.9375	0.030886	61	19.062	0.62802	26	8.125	0.26768	0	0	0	31	9.6875	0.31916	18	5.625	0.18532	14	4.375	0.14414	4	1.25	0.041182	13	4.0625	0.13384	0	0	0	10	3.125	0.10295	1	0.3125	0.010295	0	0	0	12	3.75	0.12355	0	0
26013	1964	January 21 1964	Lyndon B. Johnson	9328	316	2	0.63291	0.021441	59	18.671	0.6325	21	6.6456	0.22513	0	0	0	40	12.658	0.42882	27	8.5443	0.28945	13	4.1139	0.13937	6	1.8987	0.064322	14	4.4304	0.15009	0	0	0	9	2.8481	0.096484	2	0.63291	0.021441	0	0	0	20	6.3291	0.21441	0	0
27041	1965	January 25 1965	Lyndon B. Johnson	7873	228	4	1.7544	0.050807	35	15.351	0.44456	15	6.5789	0.19052	0	0	0	25	10.965	0.31754	27	11.842	0.34294	7	3.0702	0.088911	4	1.7544	0.050807	12	5.2632	0.15242	0	0	0	12	5.2632	0.15242	0	0	0	0	0	0	10	4.386	0.12702	0	0
27637	1966	January 24 1966	Lyndon B. Johnson	10415	283	5	1.7668	0.048008	50	17.668	0.48008	17	6.0071	0.16323	0	0	0	20	7.0671	0.19203	25	8.8339	0.24004	9	3.1802	0.086414	3	1.0601	0.028805	17	6.0071	0.16323	1	0.35336	0.0096015	9	3.1802	0.086414	2	0.70671	0.019203	0	0	0	20	7.0671	0.19203	0	0
28150	1967	January 24 1967	Lyndon B. Johnson	10600	262	4	1.5267	0.037736	13	4.9618	0.12264	20	7.6336	0.18868	0	0	0	14	5.3435	0.13208	27	10.305	0.25472	9	3.4351	0.084906	3	1.145	0.028302	10	3.8168	0.09434	0	0	0	11	4.1985	0.10377	1	0.38168	0.009434	0	0	0	34	12.977	0.32075	0	0
29015	1968	January 29 1968	Lyndon B. Johnson	13283	341	4	1.173	0.030114	48	14.076	0.36136	25	7.3314	0.18821	0	0	0	20	5.8651	0.15057	36	10.557	0.27102	12	3.5191	0.090341	6	1.7595	0.045171	22	6.4516	0.16563	0	0	0	13	3.8123	0.097869	2	0.58651	0.015057	0	0	0	31	9.0909	0.23338	0	0
29335	1969	January 15 1969	Lyndon B. Johnson	16388	421	1	0.23753	0.006102	41	9.7387	0.25018	17	4.038	0.10373	0	0	0	52	12.352	0.31731	48	11.401	0.2929	5	1.1876	0.03051	0	0	0	34	8.076	0.20747	2	0.47506	0.012204	7	1.6627	0.042714	6	1.4252	0.036612	3	0.71259	0.018306	45	10.689	0.27459	0	0
2580	1970	February 2 1970	Richard Nixon	10144	258	0	0	0	40	15.504	0.39432	13	5.0388	0.12815	0	0	0	17	6.5891	0.16759	11	4.2636	0.10844	13	5.0388	0.12815	2	0.77519	0.019716	15	5.814	0.14787	0	0	0	12	4.6512	0.1183	15	5.814	0.14787	0	0	0	18	6.9767	0.17744	0	0
3188	1971	January 29 1971	Richard Nixon	7521	210	0	0	0	15	7.1429	0.19944	8	3.8095	0.10637	0	0	0	28	13.333	0.37229	11	5.2381	0.14626	1	0.47619	0.013296	1	0.47619	0.013296	10	4.7619	0.13296	3	1.4286	0.039888	7	3.3333	0.093073	12	5.7143	0.15955	1	0.47619	0.013296	12	5.7143	0.15955	0	0
3452	1972	January 24 1972	Richard Nixon	10538	331	1	0.30211	0.0094895	29	8.7613	0.27519	20	6.0423	0.18979	0	0	0	50	15.106	0.47447	17	5.136	0.16132	5	1.5106	0.047447	0	0	0	9	2.719	0.085405	4	1.2085	0.037958	12	3.6254	0.11387	11	3.3233	0.10438	1	0.30211	0.0094895	22	6.6465	0.20877	0	0
3908	1973	January 29 1973	Richard Nixon	7857	197	3	1.5228	0.038183	27	13.706	0.34364	8	4.0609	0.10182	0	0	0	30	15.228	0.38183	7	3.5533	0.089093	0	0	0	1	0.50761	0.012728	14	7.1066	0.17819	5	2.5381	0.063638	3	1.5228	0.038183	10	5.0761	0.12728	1	0.50761	0.012728	9	4.5685	0.11455	0	0
4335	1974	February 4 1974	Richard Nixon	6635	210	45	21.429	0.67822	12	5.7143	0.18086	19	9.0476	0.28636	0	0	0	33	15.714	0.49736	7	3.3333	0.1055	0	0	0	3	1.4286	0.045215	2	0.95238	0.030143	0	0	0	10	4.7619	0.15072	8	3.8095	0.12057	0	0	0	11	5.2381	0.16579	0	0
5338	1975	February 3 1975	Gerald R. Ford	6447	235	27	11.489	0.4188	29	12.34	0.44982	22	9.3617	0.34124	0	0	0	39	16.596	0.60493	0	0	0	0	0	0	10	4.2553	0.15511	0	0	0	0	0	0	7	2.9787	0.10858	2	0.85106	0.031022	1	0.42553	0.015511	9	3.8298	0.1396	0	0
5711	1976	January 21 1976	Gerald R. Ford	1554	39	2	5.1282	0.1287	6	15.385	0.3861	4	10.256	0.2574	0	0	0	3	7.6923	0.19305	2	5.1282	0.1287	0	0	0	0	0	0	0	0	0	0	0	0	0	0	0	0	0	0	0	0	0	5	12.821	0.32175	0	0
5565	1977	January 17 1977	Gerald R. Ford	1969	31	1	3.2258	0.050787	11	35.484	0.55866	3	9.6774	0.15236	0	0	0	1	3.2258	0.050787	1	3.2258	0.050787	0	0	0	0	0	0	0	0	0	0	0	0	2	6.4516	0.10157	0	0	0	0	0	0	1	3.2258	0.050787	0	0
31067	1978	January 20 1978	Jimmy Carter	2073	64	6	9.375	0.28944	9	14.062	0.43415	7	10.938	0.33767	0	0	0	8	12.5	0.38591	1	1.5625	0.048239	0	0	0	4	6.25	0.19296	0	0	0	1	1.5625	0.048239	6	9.375	0.28944	2	3.125	0.096479	0	0	0	2	3.125	0.096479	0	0
32601	1979	January 22 1979	Jimmy Carter	2403	83	6	7.2289	0.24969	6	7.2289	0.24969	6	7.2289	0.24969	0	0	0	13	15.663	0.54099	1	1.2048	0.041615	0	0	0	2	2.4096	0.083229	0	0	0	1	1.2048	0.041615	4	4.8193	0.16646	3	3.6145	0.12484	0	0	0	9	10.843	0.37453	0	0
32851	1980	January 28 1980	Jimmy Carter	2714	116	24	20.69	0.8843	9	7.7586	0.33161	13	11.207	0.479	0	0	0	6	5.1724	0.22108	6	5.1724	0.22108	0	0	0	3	2.5862	0.11054	1	0.86207	0.036846	0	0	0	11	9.4828	0.40531	0	0	0	0	0	0	10	8.6207	0.36846	1	0.86207
44518	1981	January 15 1981	Jimmy Carter	4354	168	17	10.119	0.39045	19	11.31	0.43638	15	8.9286	0.34451	0	0	0	16	9.5238	0.36748	1	0.59524	0.022967	3	1.7857	0.068902	0	0	0	2	1.1905	0.045935	0	0	0	8	4.7619	0.18374	6	3.5714	0.1378	1	0.59524	0.022967	5	2.9762	0.11484	0	0
41977	1982	February 8 1982	Ronald Reagan	8160	218	3	1.3761	0.036765	49	22.477	0.60049	14	6.422	0.17157	0	0	0	7	3.211	0.085784	1	0.45872	0.012255	0	0	0	4	1.8349	0.04902	1	0.45872	0.012255	0	0	0	2	0.91743	0.02451	0	0	0	2	0.91743	0.02451	5	2.2936	0.061275	0	0
40539	1983	January 31 1983	Ronald Reagan	6829	233	9	3.8627	0.13179	28	12.017	0.41002	15	6.4378	0.21965	0	0	0	28	12.017	0.41002	17	7.2961	0.24894	1	0.42918	0.014643	1	0.42918	0.014643	2	0.85837	0.029287	0	0	0	6	2.5751	0.087861	0	0	0	0	0	0	7	3.0043	0.1025	0	0
40460	1984	February 1 1984	Ronald Reagan	6449	169	9	5.3254	0.13956	23	13.609	0.35664	9	5.3254	0.13956	0	0	0	12	7.1006	0.18608	16	9.4675	0.2481	10	5.9172	0.15506	0	0	0	0	0	0	0	0	0	6	3.5503	0.093038	1	0.59172	0.015506	0	0	0	5	2.9586	0.077531	0	0
37902	1985	February 4 1985	Ronald Reagan	2339	61	0	0	0	11	18.033	0.47029	6	9.8361	0.25652	0	0	0	6	9.8361	0.25652	1	1.6393	0.042753	0	0	0	0	0	0	0	0	0	0	0	0	0	0	0	0	0	0	1	1.6393	0.042753	1	1.6393	0.042753	0	0
36668	1986	February 5 1986	Ronald Reagan	3302	88	0	0	0	18	20.455	0.54512	7	7.9545	0.21199	0	0	0	7	7.9545	0.21199	3	3.4091	0.090854	1	1.1364	0.030285	0	0	0	2	2.2727	0.060569	0	0	0	2	2.2727	0.060569	4	4.5455	0.12114	2	2.2727	0.060569	5	5.6818	0.15142	0	0
BUDGET_MESSAGE_1988.txt	1987	January 5 1987	Ronald Reagan	4516	26	0	0	0	4	15.385	0.088574	1	3.8462	0.022143	0	0	0	3	11.538	0.06643	1	3.8462	0.022143	1	3.8462	0.022143	0	0	0	1	3.8462	0.022143	0	0	0	1	3.8462	0.022143	2	7.6923	0.044287	1	3.8462	0.022143	1	3.8462	0.022143	0	0
35434	1988	February 18 1988	Ronald Reagan	5673	128	2	1.5625	0.035255	18	14.062	0.31729	7	5.4688	0.12339	0	0	0	11	8.5938	0.1939	8	6.25	0.14102	6	4.6875	0.10576	0	0	0	6	4.6875	0.10576	0	0	0	9	7.0312	0.15865	1	0.78125	0.017627	0	0	0	5	3.9062	0.088137	1	0.78125
BUDGET_MESSAGE_1990.txt	1989	January 9 1989	Ronald Reagan	4739	31	1	3.2258	0.021101	2	6.4516	0.042203	2	6.4516	0.042203	0	0	0	3	9.6774	0.063304	1	3.2258	0.021101	1	3.2258	0.021101	1	3.2258	0.021101	1	3.2258	0.021101	0	0	0	1	3.2258	0.021101	2	6.4516	0.042203	0	0	0	1	3.2258	0.021101	0	0
bus_1991_sec1.txt	1990	January 29 1990	George Bush	519	12	0	0	0	1	8.3333	0.19268	1	8.3333	0.19268	0	0	0	0	0	0	1	8.3333	0.19268	1	8.3333	0.19268	1	8.3333	0.19268	0	0	0	0	0	0	1	8.3333	0.19268	2	16.667	0.38536	0	0	0	1	8.3333	0.19268	0	0
19271	1991	February 4 1991	George Bush	902	35	1	2.8571	0.11086	2	5.7143	0.22173	1	2.8571	0.11086	0	0	0	1	2.8571	0.11086	5	14.286	0.55432	2	5.7143	0.22173	0	0	0	1	2.8571	0.11086	0	0	0	5	14.286	0.55432	2	5.7143	0.22173	0	0	0	2	5.7143	0.22173	0	0
bus_1993_sec2.txt	1992	January 29 1992	George Bush	230	6	0	0	0	1	16.667	0.43478	0	0	0	0	0	0	0	0	0	1	16.667	0.43478	0	0	0	0	0	0	0	0	0	0	0	0	0	0	0	0	0	0	0	0	0	1	16.667	0.43478	0	0
bus_1994_sec1.txt	1993	April 8 1993	William J. Clinton	383	4	0	0	0	0	0	0	0	0	0	0	0	0	0	0	0	0	0	0	0	0	0	0	0	0	0	0	0	0	0	0	0	0	0	0	0	0	0	0	0	0	0	0	0	0
bus_1995.txt	1994	February 7 1994	William J. Clinton	4455	35	1	2.8571	0.022447	2	5.7143	0.044893	2	5.7143	0.044893	0	0	0	4	11.429	0.089787	1	2.8571	0.022447	1	2.8571	0.022447	0	0	0	1	2.8571	0.022447	0	0	0	1	2.8571	0.022447	2	5.7143	0.044893	0	0	0	1	2.8571	0.022447	0	0
99387	1995	February 6 1995	William J. Clinton	2162	78	1	1.2821	0.046253	7	8.9744	0.32377	6	7.6923	0.27752	0	0	0	1	1.2821	0.046253	9	11.538	0.41628	1	1.2821	0.046253	0	0	0	2	2.5641	0.092507	0	0	0	3	3.8462	0.13876	2	2.5641	0.092507	0	0	0	7	8.9744	0.32377	0	0
99385	1997	February 6 1997	William J. Clinton	2906	117	2	1.7094	0.068823	17	14.53	0.585	5	4.2735	0.17206	0	0	0	4	3.4188	0.13765	7	5.9829	0.24088	0	0	0	0	0	0	0	0	0	0	0	0	9	7.6923	0.3097	5	4.2735	0.17206	0	0	0	12	10.256	0.41294	1	0.8547
99384	1998	February 2 1998	William J. Clinton	3476	116	0	0	0	6	5.1724	0.17261	6	5.1724	0.17261	0	0	0	3	2.5862	0.086306	7	6.0345	0.20138	0	0	0	0	0	0	0	0	0	1	0.86207	0.028769	4	3.4483	0.11507	9	7.7586	0.25892	0	0	0	20	17.241	0.57537	0	0
99383	1999	February 1 1999	William J. Clinton	4154	158	2	1.2658	0.048146	9	5.6962	0.21666	3	1.8987	0.07222	0	0	0	5	3.1646	0.12037	11	6.962	0.26481	2	1.2658	0.048146	0	0	0	0	0	0	1	0.63291	0.024073	5	3.1646	0.12037	5	3.1646	0.12037	0	0	0	13	8.2278	0.31295	2	1.2658
99382	2000	February 7 2000	William J. Clinton	3930	144	3	2.0833	0.076336	12	8.3333	0.30534	3	2.0833	0.076336	0	0	0	7	4.8611	0.17812	8	5.5556	0.20356	0	0	0	0	0	0	1	0.69444	0.025445	1	0.69444	0.025445	8	5.5556	0.20356	5	3.4722	0.12723	0	0	0	16	11.111	0.40712	3	2.0833
99381	2001	April 9 2001	George W. Bush	294	11	0	0	0	4	36.364	1.3605	0	0	0	0	0	0	0	0	0	1	9.0909	0.34014	0	0	0	0	0	0	0	0	0	0	0	0	0	0	0	1	9.0909	0.34014	0	0	0	1	9.0909	0.34014	0	0
99380	2002	February 4 2002	George W. Bush	569	38	1	2.6316	0.17575	1	2.6316	0.17575	2	5.2632	0.35149	0	0	0	3	7.8947	0.52724	2	5.2632	0.35149	0	0	0	0	0	0	0	0	0	0	0	0	1	2.6316	0.17575	1	2.6316	0.17575	0	0	0	3	7.8947	0.52724	5	13.158
99379	2003	February 3 2003	George W. Bush	757	30	0	0	0	4	13.333	0.5284	1	3.3333	0.1321	0	0	0	0	0	0	0	0	0	0	0	0	0	0	0	0	0	0	0	0	0	0	0	0	0	0	0	1	3.3333	0.1321	0	0	0	3	10
99378	2004	February 2 2004	George W. Bush	1029	52	0	0	0	4	7.6923	0.38873	4	7.6923	0.38873	0	0	0	1	1.9231	0.097182	1	1.9231	0.097182	0	0	0	0	0	0	0	0	0	0	0	0	0	0	0	0	0	0	1	1.9231	0.097182	5	9.6154	0.48591	8	15.385
99377	2005	February 7 2005	George W. Bush	848	32	0	0	0	1	3.125	0.11792	1	3.125	0.11792	0	0	0	0	0	0	0	0	0	0	0	0	1	3.125	0.11792	0	0	0	0	0	0	0	0	0	0	0	0	1	3.125	0.11792	2	6.25	0.23585	6	18.75
99376	2006	February 6 2006	George W. Bush	1039	42	0	0	0	10	23.81	0.96246	1	2.381	0.096246	0	0	0	0	0	0	0	0	0	0	0	0	0	0	0	0	0	0	0	0	0	0	0	0	1	2.381	0.096246	0	0	0	3	7.1429	0.28874	3	7.1429
99375	2007	February 5 2007	George W. Bush	736	33	1	3.0303	0.13587	7	21.212	0.95109	0	0	0	0	0	0	1	3.0303	0.13587	0	0	0	0	0	0	0	0	0	1	3.0303	0.13587	0	0	0	0	0	0	0	0	0	0	0	0	0	0	0	4	12.121
99374	2008	February 4 2008	George W. Bush	980	33	1	3.0303	0.10204	10	30.303	1.0204	0	0	0	0	0	0	0	0	0	0	0	0	0	0	0	0	0	0	0	0	0	0	0	0	0	0	0	0	0	0	0	0	0	2	6.0606	0.20408	2	6.0606
99373	2009	February 26 2009	Barack Obama	1937	72	9	12.5	0.46464	4	5.5556	0.2065	0	0	0	0	0	0	1	1.3889	0.051626	3	4.1667	0.15488	0	0	0	0	0	0	1	1.3889	0.051626	0	0	0	1	1.3889	0.051626	0	0	0	1	1.3889	0.051626	7	9.7222	0.36138	0	0
99372	2010	February 1 2010	Barack Obama	2756	99	8	8.0808	0.29028	12	12.121	0.43541	0	0	0	0	0	0	0	0	0	3	3.0303	0.10885	0	0	0	1	1.0101	0.036284	2	2.0202	0.072569	0	0	0	3	3.0303	0.10885	0	0	0	0	0	0	12	12.121	0.43541	0	0
99371	2011	February 14 2011	Barack Obama	3895	148	5	3.3784	0.12837	18	12.162	0.46213	1	0.67568	0.025674	0	0	0	3	2.027	0.077022	10	6.7568	0.25674	1	0.67568	0.025674	1	0.67568	0.025674	2	1.3514	0.051348	0	0	0	8	5.4054	0.20539	0	0	0	0	0	0	7	4.7297	0.17972	0	0
99370	2012	February 13 2012	Barack Obama	3965	150	8	5.3333	0.20177	20	13.333	0.50441	8	5.3333	0.20177	0	0	0	6	4	0.15132	4	2.6667	0.10088	0	0	0	0	0	0	0	0	0	0	0	0	5	3.3333	0.1261	3	2	0.075662	2	1.3333	0.050441	8	5.3333	0.20177	3	2
123702	2013	April 10 2013	Barack Obama	3193	131	11	8.3969	0.3445	10	7.6336	0.31319	1	0.76336	0.031319	0	0	0	5	3.8168	0.15659	12	9.1603	0.37582	0	0	0	0	0	0	2	1.5267	0.062637	0	0	0	2	1.5267	0.062637	1	0.76336	0.031319	1	0.76336	0.031319	3	2.2901	0.093956	1	0.76336
123703	2014	March 4 2014	Barack Obama	3214	125	6	4.8	0.18668	8	6.4	0.24891	1	0.8	0.031114	0	0	0	4	3.2	0.12446	11	8.8	0.34225	0	0	0	0	0	0	1	0.8	0.031114	0	0	0	8	6.4	0.24891	0	0	0	1	0.8	0.031114	10	8	0.31114	1	0.8
123704	2015	February 2 2015	Barack Obama	2623	108	2	1.8519	0.076249	8	7.4074	0.30499	2	1.8519	0.076249	0	0	0	4	3.7037	0.1525	5	4.6296	0.19062	0	0	0	0	0	0	1	0.92593	0.038124	0	0	0	4	3.7037	0.1525	1	0.92593	0.038124	0	0	0	9	8.3333	0.34312	0	0
123705	2016	February 9 2016	Barack Obama	2731	124	6	4.8387	0.2197	7	5.6452	0.25632	1	0.80645	0.036617	0	0	0	6	4.8387	0.2197	10	8.0645	0.36617	1	0.80645	0.036617	0	0	0	0	0	0	0	0	0	2	1.6129	0.073233	1	0.80645	0.036617	0	0	0	7	5.6452	0.25632	3	2.4194
123701	2017	March 16 2017	Donald J. Trump	588	16	0	0	0	1	6.25	0.17007	5	31.25	0.85034	0	0	0	0	0	0	0	0	0	0	0	0	0	0	0	0	0	0	0	0	0	0	0	0	0	0	0	0	0	0	0	0	0	1	6.25
budget-fy2019_TRUMP_PBMonly.txt	2018	February 15 2018	Donald J. Trump	1492	22	1	4.5455	0.067024	2	9.0909	0.13405	2	9.0909	0.13405	0	0	0	3	13.636	0.20107	1	4.5455	0.067024	0	0	0	0	0	0	0	0	0	0	0	0	0	0	0	0	0	0	0	0	0	1	4.5455	0.067024	0	0
budget-fy2020.txt	2019	March 11 2019	Donald J. Trump	1222	24	1	4.1667	0.081833	2	8.3333	0.16367	2	8.3333	0.16367	0	0	0	2	8.3333	0.16367	1	4.1667	0.081833	0	0	0	0	0	0	0	0	0	0	0	0	1	4.1667	0.081833	0	0	0	1	4.1667	0.081833	2	8.3333	0.16367	1	4.1667
budget_fy21.txt	2020	February 10 2020	Donald J. Trump	1333	17	1	5.8824	0.075019	1	5.8824	0.075019	1	5.8824	0.075019	0	0	0	3	17.647	0.22506	0	0	0	0	0	0	0	0	0	0	0	0	0	0	0	1	5.8824	0.075019	2	11.765	0.15004	0	0	0	0	0	0	0	0
[truncated: 46 more columns]
