# Supplementary material for: Science advocacy in political rhetoric and actions
Source: Environ Syst Decis. 2022 Aug 19;42(3):462–76. doi: 10.1007/s10669-022-09875-x (PMC9389511; doi:10.1007/s10669-022-09875-x)
Supplement: Supplementary file 3 — Supplementary file3 (XLSX 22 KB) [file 10669_2022_9875_MOESM3_ESM.xlsx]

## Sheet: SCIENCE RANKINGS UPDATED
		avg % approval ratingi	STDEV	2018 greatness surveyii	TOP	BOT	YEARS IN OFFICE	Executive Office of the President Agency	PTS	Standardized points	Interagency Coordination Organization (Year Established)	PTS	Standardized points	Advisory Committee (Year Established)	PTS	Standardized points	Establishment of Independent R+D agencies	PTS	Standardized points	Multi-agency initiatives (excludes OSTP)	PTS	Standardized points	Other non-defense federal research agencies	defense research agencies	PTS (0.5 each)	Standardized points	SUM/length of presidency (required to normalize for length since these are time-dep)	(SUM + promptness score)	(sum + prompteness) normalized to have zero mean and unit variance, then divided by length of presidency (in years)		FUNDING	R+D funding as % of discretionary outlays during tenure (+1 inc, 0 = flat, -1 = dec. .5 change = small inc or decrease)	Standardized points	Nondef R+D as % of non-def outlays	Standardized points	FUNDING OSTP	PTS	Standardized points	SUM	Sum of normalised points	Standaridised sum of normalised points	Promptness (+1 = pre-inaguration, 0=first 100 days or no change, -1 = >100 days since inaug) appointment of OSTP director and/or chief science advisoriv	Standardized points		SoU +PBM (FROM SoU filtered)v – Science & Research	– Science, Research, Space, Tech, Energy, Climate, Health, Education	Standarized linguistic score		SCIENCE ADVOCACY SCORE – based on sum of parts
Harry Truman	April 1945-January 1953	45.4	15.913	75.15	2.47	8.34	7.66	OSRD (sustained from FDR)	0	-0.27735	The President’s Scientific Research Board (1946-1947) Interdepartmental Committee for Scientific Research (1947)	2	2.33021	Science Advisory Committee (SAC) of the Office of Defense Mobilization (1946)	1	0.613941	NSF	1	1.44115		0	-0.385164		ONR	0.5	-0.68467	0.587467	3.15821	0.129877			0	0.105142	0	0.105142		0	0.27735	0	0.487634	0.218743	0	0.120096		1.0333	0.669551	-0.909068		1.25702
Dwight Eisenhower	January 1953-January 1961	65	6.89162	74.03	0.12	6.08	8	Office of the Special Assistant to the President for Science and Technology (1957)	1	1.52543	Federal Council for Science and Technology (FCST) (1959)	1	0.815572	SAC (1953-56); President’s Science Advisory Committee (PSAC; 1957, replaced SAC).	1	0.613941	NASA	1	1.44115		0	-0.385164	ARS, FFA	DARPA	1.5	0.304298	0.6875	4.43532	0.174645			1	1.47199	1	1.47199		0	0.27735	2	3.22132	1.44502	0	0.120096		1.91779	1.13297	0.365805		3.82047
John Kennedy	January 1961-November 1963	70.1	6.95576	61.86	4.8	12.29	2.91667	Office of Science and Technology (OST; 1962)	1	1.52543	FCST	0	-0.699062	PSAC	0	-0.526235		0	-0.640513		0	-0.385164	ERS	AMC	1	-0.190186	0.685714	-0.795638	-0.085931			1	1.47199	1	1.47199		0	0.27735	2	3.22132	1.44502	0	0.120096		1.17785	1.10003	0.275184		3.78574
Lyndon Johnson	November 1963-January 1969	55.1	13.1796	69.06	6.06	13.39	5.08333	Sustained	0	-0.27735	FCST	0	-0.699062	PSAC	0	-0.526235		0	-0.640513		0	-0.385164	NIJ, FHWA, FJC		1.5	0.304298	0.295082	-2.10393	-0.130378			-1	-1.2617	-1	-1.2617		0	0.27735	-2	-2.24605	-1.00754	0	0.120096		0.704284	0.896587	-0.284491		-0.808331
Richard Nixon	January 1969-August 1974	49	13.1342	37.18	4.49	0.41	5.66667	OST (until 1973, when office abolished)	-1	-2.08013	FCST	0	-0.699062	PSAC (until 1973, when member resignations were accepted and no new appointments were made).	-1	-1.66641	EPA	1	1.44115		0	-0.385164	NOAA, ERDA, NIOSH	USUHS	2	0.798781	0.176471	-2.47073	-0.137347			-0.5	-0.57828	-1	-1.2617		0	0.27735	-1.5	-1.56263	-0.700966	0	0.120096		0.856625	1.10514	0.289244		-0.218388
Gerald Ford	August 1974-January 1977	47.2	7.04806	47.28	1.91	1.07	2.33333	Office of Science and Technology Policy (1976)	1	1.52543	Federal Coordinating Council for Science, Engineering, and Technology (FCCSET; 1976, replaced FCST	1	0.815572	Intergovernmental Science, Engineering, and Technology Panel (ISETAP; 1976); President’s Council on Science and Technology (PCST; 1976)	2	1.75412		0	-0.640513		0	-0.385164			0	-1.17915	1.71429	2.01038	0.271408			-1	-1.2617	-1	-1.2617		0	0.27735	-2	-2.24605	-1.00754	0	0.120096		0.449325	0.722101	-0.764502		0.436387
Jimmy Carter	January 1977-January 1981	45.5	12.1137	45.04	3.17	6.33	4	OSTP sustained	0	-0.27735	FCCSET dissolved as statutory entity and reestablished under an executive order (1978)	1	0.815572	PCST (until 1978, abolished with its functions transferred to President by executive order); ISETAP (until 1978, dissolved as statutory entity and reestablished under an executive order)	2	1.75412		0	-0.640513		0	-0.385164	Office of Energy Research	ARDEC	1	-0.190186	1	1.19657	0.0942323			0	0.105142	0.5	0.788564	reduced in FY17 $	-1	-1.52543	-0.5	-0.63172	-0.283377	0	0.120096		0.558261	0.747222	-0.695395		1.24722
Ronald Reagan	January 1981-January 1989	52.8	8.101	69.24	6.71	4.24	8	OSTP sustained	0	-0.27735	FCCSET	0	-0.699062	White House Science Council (1982; reports to Science Advisor, not President; established by Science Advisor, not executive order)	0	-0.526235		0	-0.640513		0	-0.385164			0	-1.17915	0	-5.14863	-0.202732			1	1.47199	-0.5	-0.57828	inc and reduced, finished reduced	-0.5	-0.624038	0	0.269668	0.120968	-1	-1.44115		0.94382	0.967168	-0.0903209		-0.0328319
George H.W. Bush	January 1989-January 1993	60.9	14.886	60.9	2	1.87	4	OSTP sustained	0	-0.27735	FCCSET	0	-0.699062	President’s Council of Advisors on Science and Technology (PCAST; 1990)	1	0.613941		0	-0.640513	USGCRP, NITRD	2	2.95293	AHCPR	ARL	1	-0.190186	1	1.87985	0.148042			0.5	0.788564	0.5	0.788564	increased	1	2.08013	2	3.65725	1.64057	0	0.120096		1.27025	1.24547	0.675279		4.24547
Bill Clinton	January 1993-January 2001	55.1	7.65529	64.25	2.22	5.68	8	OSTP sustained	0	-0.27735	National Science and Technology Council (NSTC; 1993)	1	0.815572	PCAST (Name changed to President’s Committee of Advisors on Science and Technology; 1993)	0	-0.526235		0	-0.640513	NNI	1	1.28388	AHRQ	AFRL, ERDC, ATEC, USAMRMC, MCWL	3	1.78775	0.625	4.12445	0.162404			-0.5	-0.57828	-0.5	-0.57828	reduced and increased, ult. reduced	-0.5	-0.624038	-1.5	-1.7806	-0.798741	1	1.68135		1.30873	1.17628	0.484945		1.30128
George W. Bush	January 2001-January 2009	49.4	15.7526	40.42	11.82	3.63	8	OSTP sustained	0	-0.27735	NSTC	0	-0.699062	PCAST (Name changed back to President’s Council of Advisors on Science and Technology; 2001)	0	-0.526235	IARPA	1	1.44115		0	-0.385164	NIFA, IES, BARDA, RITA,	AFNWC, RDECOM	3	1.78775	0.5	-0.100063	-0.00394007			-0.5	-0.57828	-0.5	-0.57828	reduced and increased, ult. reduced	-0.5	-0.624038	-1.5	-1.7806	-0.798741	-1	-1.44115		0.746768	0.757834	-0.666201		-1.24217
Barack Obama	January 2009-January 2017	47.9	5.4466	71.13	6.97	13.8	8	OSTP sustained	0	-0.27735	NSTC	0	-0.699062	PCAST	0	-0.526235		0	-0.640513		0	-0.385164	NIDILRR	AFLCMC	1	-0.190186	0.125	-1.03716	-0.0408394			-0.5	-0.57828	0.5	0.788564	increased and reduced, ult incr	0.5	1.17874	0.5	1.38902	0.623088	1	1.68135		1.27711	1.95389	2.62416		3.57889
Donald J. Trump	January 2017 - present	38.4727	2.19797	12.34	12.19	4.74	1.33333	OSTP sustained	0	-0.27735	NSTC	0	-0.699062	PCAST	0	-0.526235		0	-0.640513		0	-0.385164			0	-1.17915	0	-5.14863	-1.21639			-0.5	-0.57828	0	0.105142	reduced	-1	-1.52543	-1.5	-1.99856	-0.896516	-1	-1.44115		0.755887	0.525761	-1.30464		-1.97424
										0.5547
iGallup poll results, weighted for daily average
iihttps://sps.boisestate.edu/politicalscience/files/2018/02/Greatness.pdf
iiiAppendix A, https://fas.org/sgp/crs/misc/R43935.pdf
ivhttps://www.nature.com/news/wait-for-trump-s-science-adviser-breaks-modern-era-record-1.22878, also ref iii,
vhttps://www.whitehouse.gov/omb/supplemental-materials/
vihttps://www.nsf.gov/od/oise/us-fed-intl-ofcs.jsp, https://en.wikipedia.org/wiki/List_of_United_States_research_and_development_agencies
https://en.wikipedia.org/wiki/List_of_United_States_research_and_development_agencies
[truncated: 4 more columns]
